# Supplementary material for: Clinical features of idiopathic inflammatory polymyopathy in the Hungarian Vizsla
Source: BMC Vet Res. 2015 Apr 21;11:97. doi: 10.1186/s12917-015-0408-7 (PMC4414416; doi:10.1186/s12917-015-0408-7)
Supplement: Additional file 1: Video 1. — Dysphagia. [file 12917_2015_408_MOESM1_ESM.zip]

Archive with 1 entries (1 files):
- 12917_2015_408_MOESM1_ESM.wmv
